# Supplementary material for: Years of life lost due to premature death and their trends in people with malignant neoplasm of female genital organs in Shanghai, China during 1995–2018: a population based study
Source: BMC Public Health. 2020 Oct 1;20:1489. doi: 10.1186/s12889-020-09593-6 (PMC7528500; doi:10.1186/s12889-020-09593-6)
Supplement: Supplementary file 5 — Additional file 5: Table S2. Observed values of CMR, ASMRW, YYL and YYL rate in age groupds and the top four MNFGO cancer types in Shanghai PNA, 1995-2018. [file 12889_2020_9593_MOESM5_ESM.xlsx]

## Sheet: Table_S2
Table S2. Observed values of CMR, ASMRW, YYL and YYL rate in age groupds and the top four MNFGO cancer types in Shanghai PNA, 1995-2018
		CMR (/100 000)						ASMRW (/100 000)							YLLs (year)						YLL rates (/100 000)						CMR (/100 000)							YLL rates (/100 000)
Year	C53	C54	C55	C56	Total		C53	C54	C55	C56	Total		C53	C54	C55	C56	Total		C53	C54	C55	C56	Total		15-29 y	30-44 y	45-59 y	60-69 y	70-79 y	80+ y		15-29 y	30-44 y	45-59 y	60-69 y	70-79 y	80+ y
1995	1.18635	0.273774	3.10277	2.00767	6.75309		0.715636	0.211007	2.10363	1.6562	4.89541		147.218	46.4203	448.485	373.446	1056.31		13.4348	4.23622	40.9278	34.0799	96.3964		2.7339	5.92287	6.47924	15.9692	18.4468	52.2603		24.9357	69.2036	228.848	282.849	278.919	236.251
1996	0.813284	0.18073	2.34949	1.71693	5.24117		0.460351	0.122085	1.53448	1.19178	3.41322		106.528	39.9068	362.019	282.204	813.77		9.62638	3.60617	32.7138	25.5014	73.5363		4.20099	4.20361	5.32204	16.668	43.6342	47.0847		0	21.2981	228.336	239.876	442.772	333.879
1997	0.447477	0.268486	2.50587	2.50587	5.99619		0.262739	0.193807	1.61622	1.87999	4.07139		65.3678	49.9973	367.748	495.37	1003.62		5.85011	4.47453	32.9118	44.3333	89.8191		4.62946	4.75551	8.95415	14.5491	36.77	81.5692		25.6882	50.2492	117.059	191.014	288.313	208.914
1998	0.709452	0.354726	1.68495	3.10385	6.03034		0.464262	0.201186	1.0468	2.19918	4.01396		244.924	51.4054	329.999	731.444	1060.74		21.7203	4.55871	29.2648	64.8656	94.0678		2.75712	2.94348	5.7364	19.1959	37.9645	46.1538		12.3985	58.2079	137.125	252.552	281.16	216.353
1999	1.48951	0.350473	2.19045	3.59234	7.97325		0.963729	0.226137	1.41898	2.77608	5.57011		244.924	51.4054	329.999	731.444	1399.22		21.4598	4.50405	28.9139	64.0878	122.597		2.72989	2.3248	4.63232	16.0936	40.5667	49.3696		24.8992	69.6239	181.892	247.72	205.194	233.126
2000	1.20529	0.344368	1.98011	4.04632	7.66218		0.676123	0.218571	1.24549	2.85047	5.02828		182.454	51.0399	347.299	778.07	1367.87		15.7079	4.39413	29.8996	66.9855	117.762		6.27412	2.28236	8.08211	10.2123	35.194	78.3085		12.8229	55.7917	226.329	395.576	326.638	213.697
2001	1.43884	0.338551	1.94667	2.28522	6.43247		0.874671	0.28663	1.00411	1.61929	3.98049		290.414	73.3422	252.224	495.289	1167.59		24.58	6.20752	21.3477	41.9201	98.8223		2.02573	2.32537	4.54514	18.3856	38.612	87.9404		44.3864	94.3194	195.816	311.461	347.895	216.864
2002	1.83327	0.666645	1.49995	3.58322	7.91641		0.936821	0.410368	0.900958	2.26215	4.72681		288.021	111.891	260.906	720.876	1428.07		24.0009	9.32399	21.7414	60.0711	119.002		3.59428	4.58186	6.70022	18.0877	37.9492	86.4628		10.7754	55.594	146.894	274.848	206.786	170.477
2003	1.14686	0.491511	1.22878	4.58743	7.70034		0.599032	0.239903	0.628428	2.79349	4.3638		182.386	73.3541	158.944	855.814	1295.38		14.9408	6.00906	13.0205	70.107	106.116		4.17776	1.73691	6.0195	22.0677	39.8411	77.4014		0	62.833	213.102	256.964	384.786	180.126
2004	2.57436	1.20673	2.33302	3.6202	9.97566		1.32358	0.640039	1.12071	2.13608	5.33947		451.03	205.014	386.91	705.783	1783.39		36.2849	16.4932	31.1264	56.7795	143.472		2.31793	3.24343	8.9628	13.5074	43.4396	67.1501		10.7182	50.8298	157.656	325.076	306.975	244.419
2005	1.41999	0.552219	1.81443	4.33886	8.51995		0.602827	0.28784	0.801406	2.18423	4.03254		220.096	106.901	285.462	851.75	1520.76		17.3631	8.43326	22.5197	67.1932	119.97		4.50175	5.14975	4.97174	18.1075	49.9715	83.7381		10.4082	71.0706	204.057	337.292	411.526	235.412
2006	1.47369	0.698064	1.16344	3.25763	7.29089		0.654584	0.441362	0.594403	1.66502	3.72548		252.994	141.173	188.645	718.326	1411.03		19.6229	10.9498	14.6318	55.7153	109.444		3.33306	1.80015	5.71329	21.3297	42.4478	99.3604		9.99226	97.167	183.197	118.438	293.881	308.316
2007	1.60336	0.916205	1.37431	3.28307	7.7114		0.766088	0.392399	0.538466	1.85873	3.86031		314.705	133.916	186.876	698.868	1430.31		24.0279	10.2246	14.2681	53.3589	109.205		1.86463	4.2827	8.30712	14.7107	50.8567	73.6905		30.4706	16.9336	205.116	230.501	250.835	166.504
2008	2.17664	1.12585	0.825623	4.27823	8.70657		1.1507	0.553774	0.331334	2.05531	4.26604		451.937	206.563	130.749	854.235	1706.29		33.9209	15.5039	9.81361	64.116	128.069		3.79808	2.52177	8.06603	17.4215	56.3347	118.513		10.2477	34.459	180.27	233.576	151.912	298.785
2009	2.36476	1.18238	1.18238	4.50783	9.82854		1.30241	0.638114	0.507315	2.22728	4.84657		417.883	146.45	162.089	772.092	2002.49		30.881	10.8225	11.9782	57.0567	147.981		3.47011	2.87977	8.14909	24.7159	62.3017	133.422		31.7977	89.4674	199.517	219.169	219.467	285.569
2010	2.04013	0.801479	1.09293	3.57022	8.01479		0.947495	0.357518	0.433494	1.78427	3.74607		417.883	146.45	162.089	772.092	1592.1		30.4477	10.6706	11.8101	56.2559	116.003		2.74667	4.60198	7.60792	21.9615	47.9457	109.096		0	88.0104	249.33	264.083	139.974	315.844
2011	2.59122	1.22363	1.36759	5.39838	11.4446		1.43198	0.569704	0.663452	2.69434	5.781		610.686	217.197	270.968	1116.7	2363.87		43.9562	15.6335	19.5038	80.3785	170.148		5.2921	3.436	8.91465	18.346	54.9661	97.8061		10.9837	33.2997	204.313	245.08	223.836	150.754
2012	2.77982	1.21172	1.14044	4.34792	9.97883		1.56567	0.455977	0.458102	2.40928	5.12986		672.346	321.061	189.72	1018.19	2221.36		47.9231	22.8844	13.5227	72.5739	158.333		2.1693	4.25706	5.72459	20.0485	69.6746	109.419		11.7061	109.573	264.107	297.02	294.97	293.213
2013	2.96567	1.76528	1.12978	4.87218	11.7921		1.51781	0.734344	0.43505	2.51121	5.58283		588.384	247.85	236.915	1116.75	2363.66		41.5465	17.501	16.7289	78.8554	166.901		4.63572	2.20514	9.59649	19.7513	64.098	138.824		12.5078	94.1214	282.682	257.311	247.873	155.622
2014	2.5097	1.18514	1.25485	5.0194	11.0148		1.3077	0.553449	0.578155	2.50259	5.34796		588.384	247.85	236.915	1116.75	2375.24		41.0185	17.2786	16.5163	77.8533	165.587		2.41039	3.71052	5.74482	22.562	72.4157	117.61		13.3749	106.575	214.125	300.403	370.758	317.077
2015	3.98759	1.10002	1.51253	4.60635	12.1003		1.99651	0.372167	0.609763	2.12244	5.42052		894.54	400.555	167.031	1293.27	2562.17		61.501	27.5387	11.4836	88.9142	176.153		3.45594	3.05155	9.83989	22.0232	60.3768	152.243		13.3208	60.1333	312.88	260.322	305.081	181.195
2016	3.9376	1.90091	0.950455	5.97429	13.7137		1.96563	0.7917	0.361751	2.58554	6.14694		894.54	400.555	167.031	1293.27	2943.06		60.73	27.1935	11.3397	87.7996	199.803		3.59356	4.19674	6.9022	22.7421	69.6426	177.026		13.8513	82.5431	287.163	321.776	298.445	222.327
2017	3.88762	1.40759	0.938392	4.89304	11.931		1.84397	0.539228	0.411017	2.00931	5.10178		878.287	276.424	204.582	1003.29	2509.13		58.8698	18.5282	13.7127	67.2483	168.182		2.70929	2.33445	6.84001	20.0352	69.3413	175.713		0	100.334	311.966	392.122	259.39	284.226
2018	3.43827	1.9175	0.925688	5.62025	12.629		1.58974	0.702398	0.378489	2.63538	5.59876		759.72	384.26	178.102	1303.3	2775.4		50.2332	25.4075	11.7762	86.175	183.511		3.40897	1.69991	8.00113	26.388	70.7414	174.812		0	101.043	285.292	242.974	298.253	260.28
ASMRW, age-standardized mortality rate by Segi’s world standard population; CMR, crude mortality rate; CMR, crude mortality rate; MNFGO, malignant neoplasm of female genital organs; PNA, Pudong New Area; YLL, years of life lost.YLL, years of life lost.
