# Supplementary material for: Years of life lost due to premature death and their trends in people with malignant neoplasm of female genital organs in Shanghai, China during 1995–2018: a population based study
Source: BMC Public Health. 2020 Oct 1;20:1489. doi: 10.1186/s12889-020-09593-6 (PMC7528500; doi:10.1186/s12889-020-09593-6)
Supplement: Supplementary file 6 — Additional file 6: Table S3. The increased rates caused by demographic and non-demographic factors and their contribution rates during the period from 1998 to 2018 compared with the CMR of different MNFGO types during 1995–1997 or the period before it in Shanghai PNA. [file 12889_2020_9593_MOESM6_ESM.xlsx]

## Sheet: Table_S3
Table S3. The increased rates caused by demographic and non-demographic factors and their contribution rates during the period from 1998 to 2018 compared with the CMR of different MNFGO types during 1995-1997 or the period before it in Shanghai PNA.
	CMR of the based period	CMR of the other period	D-value of Mortality	Impact of demographic factors			Impact of non-demographic factors
	(/100 000)	(/100 000)	(/100 000)	added value (/100 000)	Contribution rate (%)		added value (/100 000)	Contribution rate (%)
	(a)	(b)	(c)	(d)	(e)		(f)	(g)
Panel A (based on the first period)
1995-1997 vs.1998-2000	5.99435	7.22928	1.23493	0.200059	16.2		1.03487	83.8
1995-1997 vs.2001-2003	5.99435	7.35647	1.36212	1.12343	82.4763		0.238695	17.5237
1995-1997 vs.2004-2006	5.99435	8.57913	2.58479	2.23619	86.5135		0.348597	13.4865
1995-1997 vs.2007-2009	5.99435	8.76034	2.76599	2.58452	93.4391		0.181474	6.5609
1995-1997 vs.2010-2012	5.99435	9.82055	3.8262	2.98171	77.9287		0.844493	22.0713
1995-1997 vs.2013-2015	5.99435	11.6372	5.64287	3.70803	65.7118		1.93484	34.2882
1995-1997 vs.2016-2018	5.99435	12.7533	6.75893	4.43327	65.5913		2.32566	34.4087
Panel B (based on the last period)
1995-1997 vs.1998-2000	5.99435	7.22928	1.23493	0.200059	16.2		1.03487	83.8
1998-2000 vs.2001-2003	7.22928	7.35647	0.127195	0.967781	760.86		-0.840586	-660.863
2001-2003 vs.2004-2006	7.35647	8.57913	1.22266	1.09624	89.6603		0.12642	10.3397
2004-2006 vs.2007-2009	8.57913	8.76034	0.181207	0.514537	283.95		-0.333331	-183.95
2007-2009 vs.2010-2012	8.76034	9.82055	1.06021	0.481064	45.3746		0.579142	54.6254
2010-2012 vs.2013-2015	9.82055	11.6372	1.81667	0.440267	24.2348		1.3764	75.7652
2013-2015 vs.2016-2018	11.6372	12.7533	1.11606	0.412032	36.9184		0.70403	63.0816
CMR, crude mortality rate
